# Supplementary material for: Gaussian-Fitting-Enabled High-Accuracy pH Detection for Light-Addressable Potentiometric Sensor
Source: Sensors (Basel). 2026 Feb 26;26(5):1465. doi: 10.3390/s26051465 (PMC12987349; doi:10.3390/s26051465)
Supplement: Supplementary file 1 [file sensors-26-01465-s001.zip]

Archive with 1 entries (1 files):
- sensors-4135130-supplementary.pdf
